# Supplementary material for: Nano-Sized Graphene Oxide Attenuates Ovalbumin/Alum-Induced Skin Inflammation by Down-Regulating Th2 Immune Responses in Balb/c Mice
Source: Biomolecules. 2024 Aug 7;14(8):962. doi: 10.3390/biom14080962 (PMC11353088; doi:10.3390/biom14080962)
Supplement: Supplementary file 1 [file biomolecules-14-00962-s001.zip]

Archive with 1 entries (1 files):
- biomolecules-3128551-supplementary.pdf
